# Supplementary material for: Characterization of ACE Inhibitors and AT1R Antagonists with Regard to Their Effect on ACE2 Expression and Infection with SARS-CoV-2 Using a Caco-2 Cell Model
Source: Life (Basel). 2021 Aug 10;11(8):810. doi: 10.3390/life11080810 (PMC8399150; doi:10.3390/life11080810)
Supplement: Supplementary file 1 [file life-11-00810-s001.zip]

Archive with 1 entries (1 files):
- life-1309144-supplementary.pdf
